# Supplementary material for: Technological Optimization and Antioxidant Efficacy via the NRF-2-Mediated Defense Pathway of Corylus avellana L. Skin Extracts: A Sustainable Approach for Developing Health-Promoting Natural Products
Source: Pharmaceuticals (Basel). 2026 Mar 27;19(4):539. doi: 10.3390/ph19040539 (PMC13118632; doi:10.3390/ph19040539)
Supplement: Supplementary file 1 [file pharmaceuticals-19-00539-s001.zip]

Archive with 1 entries (1 files):
- pharmaceuticals-4204141-supplementary.pdf
